# Supplementary material for: Dataset of Near-infrared spectroscopy measurement for amylose determination using PLS algorithms
Source: Data Brief. 2017 Oct 6;15:389–96. doi: 10.1016/j.dib.2017.09.077 (PMC5712058; doi:10.1016/j.dib.2017.09.077)
Supplement: Supplementary file 2 — Supplementary material [file mmc2.xlsx]

## Sheet: Iodine method vs NIR 
Iodine	NIR-model
0	1.554
2	3.3954
2	3.3954
2.7	4.03989
2.75	4.08592
2.75	4.08592
9.9	10.6689
12.6	13.1548
12.6	13.1548
12.6	13.1548
12.6	13.1548
12.95	13.4771
12.95	13.4771
13.81	14.2689
13.81	14.2689
13.85	14.3057
13.85	14.3057
13.9	14.3517
13.9	14.3517
13.9	14.3517
13.9	14.3517
14.1	14.5359
14.1	14.5359
14.1	14.5359
14.45	14.8581
14.45	14.8581
14.6	14.9962
14.6	14.9962
14.78	15.1619
14.78	15.1619
14.9	15.2724
14.9	15.2724
15.08	15.4382
15.08	15.4382
15.1	15.4566
15.1	15.4566
15.35	15.6867
15.42	15.7512
15.42	15.7512
15.57	15.8893
15.57	15.8893
15.7	16.009
15.8	16.1011
15.8	16.1011
15.8	16.1011
15.9	16.1931
15.9	16.1931
15.9	16.1931
15.9	16.1931
16	16.2852
16	16.2852
16	16.2852
16	16.2852
16	16.2852
16	16.2852
16	16.2852
16.1	16.3773
16.1	16.3773
16.1	16.3773
16.25	16.5154
16.25	16.5154
16.3	16.5614
16.3	16.5614
16.4	16.6535
16.4	16.6535
16.4	16.6535
16.6	16.8376
16.6	16.8376
16.6	16.8376
16.6	16.8376
16.6	16.8376
16.6	16.8376
16.6	16.8376
16.62	16.856
16.62	16.856
16.7	16.9297
16.7	16.9297
16.7	16.9297
16.7	16.9297
16.7	16.9297
16.7	16.9297
16.8	17.0218
16.8	17.0218
16.8	17.0218
16.8	17.0218
16.9	17.1138
16.9	17.1138
16.95	17.1599
16.95	17.1599
17	17.2059
17	17.2059
17.1	17.298
17.1	17.298
17.2	17.39
17.2	17.39
17.25	17.4361
17.25	17.4361
17.25	17.4361
17.25	17.4361
17.3	17.4821
17.3	17.4821
17.35	17.5281
17.35	17.5281
17.4	17.5742
17.4	17.5742
17.5	17.6662
17.5	17.6662
17.5	17.6662
17.5	17.6662
17.56	17.7215
17.56	17.7215
17.6	17.7583
17.6	17.7583
17.6	17.7583
17.6	17.7583
17.6	17.7583
17.6	17.7583
17.64	17.7951
17.64	17.7951
17.7	17.8504
17.7	17.8504
17.7	17.8504
17.7	17.8504
17.8	17.9425
17.8	17.9425
17.8	17.9425
17.8	17.9425
17.8	17.9425
17.8	17.9425
17.9	18.0345
17.9	18.0345
18	18.1266
18	18.1266
18.15	18.2647
18.15	18.2647
18.15	18.2647
18.15	18.2647
18.2	18.3107
18.2	18.3107
18.2	18.3107
18.2	18.3107
18.3	18.4028
18.3	18.4028
18.5	18.5869
18.5	18.5869
18.55	18.633
18.55	18.633
18.8	18.8632
18.8	18.8632
18.9	18.9552
18.9	18.9552
18.92	18.9736
18.92	18.9736
18.95	19.0013
18.95	19.0013
19	19.0473
19	19.0473
19.1	19.1394
19.1	19.1394
19.1	19.1394
19.1	19.1394
19.15	19.1854
19.15	19.1854
19.2	19.2314
19.2	19.2314
19.45	19.4616
19.45	19.4616
19.8	19.7839
19.8	19.7839
19.9	19.8759
19.9	19.8759
19.9	19.8759
20.05	20.014
20.05	20.014
20.05	20.014
20.05	20.014
20.05	20.014
20.05	20.014
20.1	20.0601
20.1	20.0601
20.14	20.0969
20.15	20.1061
20.2	20.1521
20.2	20.1521
20.2	20.1521
20.2	20.1521
20.2	20.1521
20.2	20.1521
20.4	20.3363
20.4	20.3363
20.4	20.3363
20.4	20.3363
20.45	20.3823
20.45	20.3823
20.5	20.4283
20.5	20.4283
20.5	20.4283
20.5	20.4283
20.5	20.4283
20.6	20.5204
20.6	20.5204
20.65	20.5665
20.65	20.5665
20.75	20.6585
20.75	20.6585
20.8	20.7046
20.8	20.7046
20.85	20.7506
20.85	20.7506
20.9	20.7966
20.9	20.7966
20.98	20.8703
20.98	20.8703
21	20.8887
21	20.8887
21.05	20.9347
21.1	20.9808
21.1	20.9808
21.1	20.9808
21.1	20.9808
21.15	21.0268
21.15	21.0268
21.2	21.0728
21.2	21.0728
21.25	21.1189
21.25	21.1189
21.25	21.1189
21.25	21.1189
21.75	21.5792
21.75	21.5792
21.8	21.6253
21.8	21.6253
22.03	21.837
22.5	22.2697
22.6	22.3618
22.6	22.3618
22.9	22.638
22.9	22.638
23.1	22.8222
23.1	22.8222
23.16	22.8774
23.16	22.8774
23.3	23.0063
23.3	23.0063
23.35	23.0523
25.2	24.7556
25.2	24.7556
25.25	24.8017
25.3	24.8477
25.3	24.8477
25.45	24.9858
25.45	24.9858
25.5	25.0318
25.5	25.0318
25.64	25.1607
26	25.4922
26	25.4922
26.05	25.5382
26.05	25.5382
26.1	25.5843
26.1	25.5843
26.1	25.5843
26.1	25.5843
26.3	25.7684
26.3	25.7684
26.3	25.7684
26.4	25.8605
26.4	25.8605
26.5	25.9525
26.5	25.9525
26.75	26.1827
26.75	26.1827
26.8	26.2288
26.8	26.2288
26.9	26.3208
26.9	26.3208
27	26.4129
27	26.4129
27.2	26.597
27.2	26.597
27.2	26.597
27.2	26.597
27.4	26.7812
27.4	26.7812
27.4	26.7812
27.4	26.7812
27.7	27.0574
27.7	27.0574
27.8	27.1495
27.8	27.1495
28	27.3336
28	27.3336
28.25	27.5638
28.25	27.5638
28.5	27.7939
28.5	27.7939
28.54	27.8308
28.55	27.84
28.55	27.84
28.8	28.0702
28.8	28.0702
30.75	29.8655
30.75	29.8655
31.25	30.3259
31.25	30.3259
31.25	30.3259
31.25	30.3259
31.9	30.9243
32	31.0164
32	31.0164
33.65	32.5356
33.65	32.5356
33.75	32.6276
