# Supplementary material for: Dataset of Near-infrared spectroscopy measurement for amylose determination using PLS algorithms
Source: Data Brief. 2017 Oct 6;15:389–96. doi: 10.1016/j.dib.2017.09.077 (PMC5712058; doi:10.1016/j.dib.2017.09.077)
Supplement: Supplementary file 4 — Supplementary material [file mmc4.zip]

Archive with 47 entries (46 files):
- TOOLBOX/
- TOOLBOX/bipls.m
- TOOLBOX/biplsdemo.m
- TOOLBOX/biplstable.m
- TOOLBOX/bipls_dyn.m
- TOOLBOX/contents.m
- TOOLBOX/intervals.m
- TOOLBOX/ipca.m
- TOOLBOX/ipcademo.m
- TOOLBOX/ipcaloadplot.m
- TOOLBOX/ipcascoplot.m
- TOOLBOX/ipcascoplotall.m
- TOOLBOX/ipcavarexp.m
- TOOLBOX/ipls.m
- TOOLBOX/iplsdemo.m
- TOOLBOX/iplsplot.m
- TOOLBOX/iToolbox_Manual.pdf
- TOOLBOX/iToolbox_Manual2013.pdf
- TOOLBOX/Leardi2004.pdf
- TOOLBOX/makeClasses.asv
- TOOLBOX/makeClasses.m
- TOOLBOX/makeEntropyIntervals.m
- TOOLBOX/makeManualIntervals.m
- TOOLBOX/makeManualSegments.m
- TOOLBOX/makeSampleNames.m
- TOOLBOX/mwpls.m
- TOOLBOX/mwplsdemo.m
- TOOLBOX/mwplsplot.m
- TOOLBOX/mwplsplot_comp.m
- TOOLBOX/nirbeer.mat
- TOOLBOX/Norgaard2000.pdf
- TOOLBOX/plsmodel.m
- TOOLBOX/plspredict.m
- TOOLBOX/plspress.m
- TOOLBOX/plspvsm.m
- TOOLBOX/plsrmse.m
- TOOLBOX/sipls.m
- TOOLBOX/siplsdemo.m
- TOOLBOX/siplstable.m
- TOOLBOX/sub_bipls_limit.m
- TOOLBOX/sub_bipls_vector.m
- TOOLBOX/sub_bipls_vector_limit.m
- TOOLBOX/sub_iplsreverse.m
- TOOLBOX/sub_pca.m
- TOOLBOX/sub_pls.m
- TOOLBOX/sub_pls_pre.m
- TOOLBOX/sub_pls_val.m
