# Supplementary material for: Dataset of Near-infrared spectroscopy measurement for amylose determination using PLS algorithms
Source: Data Brief. 2017 Oct 6;15:389–96. doi: 10.1016/j.dib.2017.09.077 (PMC5712058; doi:10.1016/j.dib.2017.09.077)
Supplement: Supplementary file 4 — Supplementary material [file mmc4.zip › TOOLBOX/makeClasses.asv]

% Always number from 1 and up, do not use 0.
% At the moment 7 colors are maximum
% Please email lan@kvl.dk if you want to increase this limit

classes=[
   ones(77,1)*1
   ones(75,1)*2
];
