# Supplementary material for: Dataset of Near-infrared spectroscopy measurement for amylose determination using PLS algorithms
Source: Data Brief. 2017 Oct 6;15:389–96. doi: 10.1016/j.dib.2017.09.077 (PMC5712058; doi:10.1016/j.dib.2017.09.077)
Supplement: Supplementary file 4 — Supplementary material [file mmc4.zip › TOOLBOX/makeManualSegments.m]

% Script
% Example of how to make 7 manual segments for 40 samples

manualseg{1}=[1 2 3 4 5 6]';
manualseg{2}=[7 8 9 10 11 12]';
manualseg{3}=[13 14 15 16 17 18]';
manualseg{4}=[19 20]';
manualseg{5}=[21 22 23 24 25 26]';
manualseg{6}=[27 28 29 30 31 32 33 34 35]';
manualseg{7}=[36 37 38 39 40]';
